# Supplementary material for: Application of luminescence-producing Mycobacterium tuberculosis strains for evaluating anti-tuberculosis drug and vaccine efficacy in vitro and in vivo
Source: BMC Infect Dis. 2026 Apr 11;26:1083. doi: 10.1186/s12879-026-13140-w (PMC13235083; doi:10.1186/s12879-026-13140-w)
Supplement: Supplementary file 2 — Supplementary Material 2: Additional file 2: Raw IVIS and CFU data underlying main and supplementary figures. This excel file containing group-level mean ± SD radiance and CFU values linked to Figures 3–6 and Figure S1 [file 12879_2026_13140_MOESM2_ESM.xlsx]

## Sheet: Figure3
Figure 4
Figure 3 (B) ex vivo ROI
Groups	Mean	SD
L5-Lux	227000	72000
Figure 3 (C) CFU
Groups	Weeks	Mean	SD
WT	0	112.5	61.2372
	3	79166.7	5892.56
	8	2.66667e+06	1.24722e+06
Groups	Weeks	Mean	SD
L5-Lux	0	37.5	0
	3	16666.7	5892.56
	8	350000	250000

## Sheet: Figure4
Figure 4
Figure 4 (D),(E) CFU
Day	Mean	SD
1	10000000	2000000
21	700000000	200000000
35	100000000	30000000
49	40000000	20000000
56	10000000	6000000
Figure 4 (D)_in vivo_ROI
Day	Mean	SD
1	2000000	500000
21	30000000	10000000
35	4000000	1000000
49	400000	100000
56	100000	60000
Figure 4 (E)_ex vivo_ROI
Day	Mean	SD
1	5000	2000
21	100000	70000
35	40000	20000
49	8000	6000
56	10000	4000

## Sheet: Figure5
Figure 5
Figure 5 (D),(E)_CFU
Day	Mean	SD
1	10000000	1000000
21	40000000	30000000
28	40000000	20000000
35	8000000	6000000
42	5000000	4000000
49	3000000	2000000
Figure 5 (D)_in vivo_ROI
Day	Mean	SD
1	20000	6000
21	60000	20000
28	30000	10000
35	7000	3000
42	4010	1550
49	5000	900
Figure 5 (E)_ex vivo_ROI
Day	Mean	SD
1	700000	300000
21	2000000	900000
28	300000	200000
35	100000	40000
42	30000	20000
49	30000	20000

## Sheet: Figure6
Figure 6
Figure 6 (C)_in vivo_ROI
Groups	Mean	SD
Naive	19733.3	449.691
BCG	9362.33	1299.22
Figure 6 (D)_ex vivo_ROI
Groups	Mean	SD
Naive	246267	259809
BCG	16676	8935.74
Figure 6 (F)_CFU
Groups	Mean	SD
Naive	350000	250000
BCG	115000	85000

## Sheet: Figure S1
Supplementary data table (Figure S1)
Supplementary Figure_in vivo ROI
Groups	Mean	SD
5X10^7	212500000	1.23744e+08
5X10^8	1300000000	7.05115e+08
1X10^9	187500000	1.53093e+08
Supplementary Figure_ex vivo ROI
Groups	Mean	SD
5X10^7	47170.7	34784.3
5X10^8	1.38455e+06	1.19138e+06
1X10^9	481700	305431
Supplementary Figure_CFU
Groups	Mean	SD
5X10^7	58335.7	31827
5X10^8	80858.7	93639.3
1X10^9	96493.3	64918.1
